# Supplementary material for: Comparative genome analysis of pathogenic and non-pathogenic Clavibacter strains reveals adaptations to their lifestyle
Source: BMC Genomics. 2014 May 22;15(1):392. doi: 10.1186/1471-2164-15-392 (PMC4059874; doi:10.1186/1471-2164-15-392)
Supplement: Supplementary file 1 — Additional file 1: Table S1: Genes of plasmid pOXA-48 from a Klebsiella pneumoniae (Kp) strain Kp11978 (JN626286.1) found in the genome of LMG 26808 (Based on the BLASTn and BLASTp results). Table S2: List of 299 genes found in the LMG 26808 genome but not present in Cmm NCPPB 382. Table S3: Low GC regions of LMG 26808 detected by IslandViewer and their orthologs in other Clavibacter genomes. Table S4: Orthologs of genes encoded on chp and tomA regions of PAI of Cmm 382 found in other Clavibacter genomes (based on OrthoMCL). Table S5: List of genes from Cmm plasmids pCM1 and pCM2 found in the genome of non-pathogenic Clavibacter strain LMG 26808. Table S6: A list of Cmm genes containing known and putative virulence factors and other bacterial genes that are possibly involved in functions such as signal perception and transduction and interaction with tomato plant (as described in the publication of Savidor et al. [31]) and their orthologs in other Clavibacter genomes. Table S7: The list of transporters expressed in planta during the tomato infection by Cmm (Savidor et al, [31]) and their homologs and orthologs in LMG 26808. Table S8: Genes of LMG 26808 involved in iron acquisition and metabolism (based on COG groups from IMG-ER) and their orthologs in other Clavibacter genomes. Table S9: The extracellular polysaccharide (EPS) gene clusters present in Clavibacter genomes. Figure S1: Percentage of the total number of genes in each functional category as defined by COG (clusters of orthologous groups). The analysis was performed in IMG-ER. Figure S2: Plasmid extraction of LMG 26808 (arrow points at the plasmid of LMG 26808). (XLSX 165 KB) [file 12864_2013_6113_MOESM1_ESM.xlsx]

## Sheet: ST1
Supplementary Table 1. Genes of plasmid pOXA-48 from a Klebsiella pneumoniae (Kp) strain Kp11978 (JN626286.1) found in the genome of LMG 26808 (Based on the BLASTn and BLASTp results).
Nr.	Gene name	Gene position in Kp plasmid	Protein ID	Present in LMG 26808	Contig in LMG26808
1	trbA	c61881-61879, 1-1305	AEV46193	Seq	29
2	trbN	1305..1700	AEV46194	1	29
3	hypothetical protein	c1805..2200	AEV46195	1	29
4	TnpA IS1999	c2717..3925	AEV46198	Seq	51
5	lysR	4228..5142	AEV46196	1	52
6	blaOXA-48	c5445..6242	AEV46197	1	52
7	TnpA IS1999	6375..7583	AEV46199	Seq	51
8	pemI	7878..8171	AEV46200	ΨT	22
9	pemK	8173..8505	AEV46201	1	22
10	mucA	8598..9032	AEV46202	1	22
11	mucB	8981..10285	AEV46203	1	22
12	hypothetical protein	c10408..10617	AEV46204	0	-
13	hypothetical protein	c10620..10838	AEV46205	0	-
14	hypothetical protein	c10883..11566	AEV46206	0	-
15	hypothetical protein	c11563..11835	AEV46207	0	-
16	hypothetical protein	c11854..13041	AEV46208	0	-
17	hypothetical protein	13568..13912	AEV46209	0	-
18	hypothetical protein	14095..14679	AEV46210	Seq	54
19	hypothetical protein	14986..15531	AEV46211	1	54
20	hypothetical protein	15672..16133	AEV46212	Seq	54
21	hypothetical protein	16372..16959	AEV46213	1	53
22	hypothetical protein	16956..17441	AEV46214	Seq	53
23	hypothetical protein	17438..17686	AEV46215	1	46
24	resD	17705..18445	AEV46216	1	46
25	parA	18686..19660	AEV46217	0	-
26	parB	19663..20106	AEV46218	0	-
27	nuc	20116..20667	AEV46219	0	-
28	hypothetical protein	20785..21291	AEV46220	0	-
29	hypothetical protein	21284..21763	AEV46221	0	-
30	hypothetical protein	21792..22202	AEV46222	0	-
31	hypothetical protein	22320..22583	AEV46223	0	-
32	hypothetical protein	22605..22967	AEV46224	Seq	45
33	hypothetical protein	23089..23538	AEV46225	1	45
34	korC	23583..23849	AEV46226	1	45
35	hypothetical protein	23913..25196	AEV46227	Seq	45
36	ccgA1	25802..25981	AEV46228	1	48
37	hypothetical protein	26054..26914	AEV46229	1	48
38	hypothetical protein	27104..27442	AEV46230	0	-
39	rmoA	27540..27770	AEV46231	0	-
40	hypothetical protein	28068..28304	AEV46232	0	-
41	hypothetical protein	28389..28799	AEV46233	0	-
42	hypothetical protein	28861..29166	AEV46234	0	-
43	klcA	29367..29807	AEV46235	0	-
44	hypothetical protein	29851..30135	AEV46236	0	-
45	hypothetical protein	30290..30511	AEV46237	1	27
46	ssb	30583..31017	AEV46238	1	27
47	hypothetical protein	31073..31384	AEV46239	1	27
48	hypothetical protein	31517..32053	AEV46240	0	-
49	mobC	c32555..32920	AEV46241	1	27
50	mobB	33195..33512	AEV46242	1	27
51	mobA	33502..35478	AEV46243	Seq	27
52	traH	35492..35992	AEV46244	Seq	27
53	traI	35989..36768	AEV46245	1	27
54	traJ	36779..37942	AEV46246	1	27
55	traL	41474..41986	AEV46247	1	61
56	hypothetical protein	41937..42602	AEV46248	ΨF	61
57	traM	42580..43362	AEV46249	1	30
58	traN	43371..44522	AEV46250	1	30
59	traO	44534..45883	AEV46251	Seq	30
60	traP	45895..46599	AEV46252	Seq	30
61	traQ	46623..47153	AEV46253	Seq	26
62	traR	47170..47559	AEV46254	1	26
63	hypothetical protein	47605..48099	AEV46255	Seq	26
64	traU	48096..51146	AEV46256	Seq	26
65	traW	51143..52351	AEV46257	Seq	26
66	traX-like	52348..52944	AEV46258	1	26
67	traY-like	52958..55132	AEV46259	Seq	60
68	excA-like	55134..55787	AEV46260	Seq	26
69	repC	55868..56098	AEV46261	1	60
70	repB	56347..56397	AEV46262	0	-
71	repA	56394..57449	AEV46263	0	-
72	trbC	c58818..60905	AEV46264	Seq	35
73	trbB	c60918..61868	AEV46265	Seq	35
0 - no homolog found
1 - one homolog present
ΨT -mcoding DNA sequence encountered, but protein assumed inactive due to truncation
ΨF - coding DNA sequence encountered, but protein assumed inactive due to frameshift
Seq - coding DNA sequence truncated due to incomplete genome-assembly, but functional protein assumed present during further processing of data

## Sheet: ST2
Supplementary Table 2. List of 299 genes found in the LMG 26808 genome but not present in Cmm NCPPB 382.
Nr	RAST or IMG-ER locus	Gene annotation	Gene position in LMG 26808	Size of the contig (bp)	Gene length (bp)
1	Cl_00105	hypothetical protein	contig 1 (110253 to 110456)	325939	204
2	Cl_00153	hypothetical protein	contig 1 (157162 to 157392)		231
3	Cl_00154	Acetyltransferase, GNAT family protein	contig 1 (157402 to 157977)		576
4	Cl_00157	Phosphotransferase enzyme family	contig 1 (159051 to 160166)		417
5	Cl_00160	hypothetical protein	contig 1 (164108 to 164608)		501
6	peg.1053	hypothetical protein	contig 1 (165466 to 164642)		825
7	peg.1054	cell filamentation protein	contig 1 (165638 to 166321)		684
8	Cl_00163	hypothetical protein	contig 1 (166332 to 166523)		198
9	Cl_00172	hypothetical protein	contig 1 (175563 to 176849)		1287
10	Cl_00189	Putative threonine efflux protein	contig 1 (194223 to 194861)		639
11	Cl_00197	YoeB toxin protein/ Toxin-antitoxin replicon stabilization systems	contig 1 (199777 to 200037)		261
12	Cl_00198	YefM protein (antitoxin-YoeB)/Toxin-antitoxin replicon stabilization systems	contig 1 (200034 to 200285)		252
13	Cl_00202	two-component system sensor kinase	contig 1 (202402 to 203562)		1161
14	peg.1092	hypothetical protein	contig 1 (203600 to 203827)		228
15	peg.1096	putative acetyltransferase	contig 1 (205544 to 206128)		585
16	peg.1097	hypothetical protein	contig 1 (206298 to 207005)		708
17	Cl_00210	hypothetical protein	contig 1 (209155 to 209391)		237
18	Cl_00211	hypothetical protein	contig 1 (209384 to 209578)		195
19	Cl_00225	vicibactin acetylase protein	contig 1 (225080 to 225550)		471
20	Cl_00226	5'-nucleotidase YjjG (EC 3.1.3.5)	contig 1 (225586 to 226245)		660
21	Cl_00229	Isochorismatase (EC 3.3.2.1)/Chorismate: Intermediate for synthesis of Tryptophan, PAPA antibiotics	contig 1 (228607 to 229203)		597
22	peg.1120	hypothetical protein	contig 1 (229200 to 229643)		444
23	Cl_00232	hypothetical protein	contig 1 (229983 to 230231)		249
24	peg.1121	hypothetical protein	contig 1 (230400 to 230516)		117
25	Cl_00238	matrixin	contig 1 (235667 to 236230)		564
26	peg.1138	hypothetical protein	contig 1 (246425 to 245871)		555
27	Cl_00250	Enoyl-[acyl-carrier-protein] reductase [FMN] (EC 1.3.1.9), inferred for Polyunsaturated Fatty Acids synthesis	contig 1 (248612 to 250261)		1650
28	Cl_00251	FabA-like domain/Beta-ketoacyl synthase, N-terminal domain/Beta-ketoacyl synthase, C-terminal domain	contig 1 (250258 to 257103)		6846
29	Cl_00252	omega-3 polyunsaturated fatty acid synthase subunit, PfaA/Polyunsaturated Fatty Acids synthesis	contig 1 (257100 to 263408)		6309
30	Cl_00253	Thioesterase domains of type I polyketide synthases or non-ribosomal peptide synthetases	contig 1 (263405 to 264280)		876
31	peg.1143	AMP-dependent synthetase and ligase(EC:6.2.1.26)	contig 1 (264545 to 264285)		261
32	Cl_00260	Methyltransferase type 11	contig 1 (267960 to 268583)		624
33	Cl_00263	hypothetical protein	contig 1 (270374 to 270907)		534
34	Cl_00272	hypothetical protein	contig 1 (278974 to 279234)		261
35	peg.1162	hypothetical protein	contig 1 (279231 to 279521)		291
36	Cl_00278	hypothetical protein	contig 1 (282518 to 282967)		450
37	Cl_00287	protein of unknown function DUF1696	contig 1 (290512 to 290886)		375
38	Cl_00289	Pectin methylesterase	contig 1 (291883 to 300102)		8220
39	Cl_00292	Predicted transcriptional regulators	contig 1 (301721 to 302296)		576
40	peg.1181	hypothetical protein	contig 1 (302323 to 302862)		540
41	Cl_00296	hypothetical protein	contig 1 (304858 to 305172)		315
42	peg.1192	putative acetyltransferase	contig 1 (313809 to 314339)		531
43	Cl_00310	Leucine-responsive regulatory protein, regulator for leucine (or lrp) regulon	contig 1 (317156 to 317614)		459
44	Cl_00313	Esterase LipW	contig 1 (319572 to 320504)		723
45	Cl_00034	N-acetylglucosamine-6-phosphate deacetylase (EC 3.5.1.25)/Chitin and N-acetylglucosamine utilization	contig 1 (38923 to 40119)		1197
46	peg.942	putative nisin resistance protein	contig 1 (43172 to 44158)		987
47	peg.966	ArsR-family transcriptional regulator	contig 1 (72471 to 73079)		609
48	Cl_00070	hypothetical protein	contig 1 (73076 to 74314)		1239
49	peg.975	IMP cyclohydrolase (EC 3.5.4.10) / Phosphoribosylaminoimidazolecarboxamide formyltransferase (EC 2.1.2.3)	contig 1 (78461 to 79621)		1161
50	Cl_00086	Transcriptional regulator, MarR family	contig 1 (88700 to 89308)		609
51	peg.1357	hypothetical protein	contig 2 (123970 to 124116)	529480	147
52	Cl_00439	putative transcription regulator	contig 2 (129417 to 130472)		1056
53	Cl_00440	Arabinose efflux permease	contig 2 (130538 to 131758)		1221
54	Cl_00442	SnoaL-like domain	contig 2 (132828 to 133214)		387
55	Cl_00445	Predicted aminoglycoside phosphotransferase	contig 2 (134514 to 135144)		531
56	Cl_00448	hypothetical protein	contig 2 (136156 to 136404)		249
57	Cl_00449	hypothetical protein	contig 2 (136691 to 136933)		243
58	Cl_00453	GDSL-like Lipase/Acylhydrolase family	contig 2 (139308 to 143297)		3990
59	Cl_00454	hypothetical protein	contig 2 (143410 to 144126)		717
60	Cl_00462	hypothetical protein	contig 2 (152440 to 152727)		288
61	Cl_00464	hypothetical protein	contig 2 (153358 to 153621)		264
62	peg.1391	Glyoxalase family protein	contig 2 (153873 to 154037)		165
63	Cl_00470	Transcriptional regulator, TetR family	contig 2 (157604 to 158236)		633
64	Cl_00471	Beta-hexosaminidase (EC 3.2.1.52)	contig 2 (158356 to 160608)		2253
65	peg.1400	hypothetical protein	contig 2 (164599 to 164763)		165
66	peg.1401	hypothetical protein	contig 2 (166821 to 165322)		1500
67	peg.1402	hypothetical protein	contig 2 (168474 to 167209)		1266
68	peg.1403	hypothetical protein	contig 2 (168537 to 168677)		141
69	Cl_00480	hypothetical protein	contig 2 (168674 to 169003)		330
70	peg.1404	hypothetical protein	contig 2 (168674 to 169003)		330
71	Cl_00481	hypothetical protein	contig 2 (169025 to 170815)		1791
72	Cl_00482	ATP/GTP binding protein	contig 2 (170812 to 171891)		1080
73	Cl_00483	Fructose-2,6-bisphosphatase	contig 2 (172006 to 172614)		609
74	Cl_00484	Predicted metal-dependent membrane protease	contig 2 (172650 to 173423)		774
75	Cl_00488	YrhK to like protein	contig 2 (175447 to 175746)		300
76	Cl_00344	GCN5-related N-acetyltransferase	contig 2 (26599 to 27189)		591
77	Cl_00665	Arabinose efflux permease	contig 2 (348703 to 349929)		1227
78	Cl_00360	Transcriptional regulator, TetR family	contig 2 (42671 to 43297)		627
79	Cl_00361	short-chain dehydrogenase/reductase SDR	contig 2 (43388 to 44110)		723
80	Cl_00782	Short-chain dehydrogenases of various substrate specificities	contig 2 (458547 to 459212)		666
81	Cl_00367	hypothetical protein	contig 2 (51185 to 51481)		297
82	Cl_00388	hypothetical protein	contig 2 (72488 to 73126)		639
83	Cl_00398	RecF/RecN/SMC N terminal domain	contig 2 (82539 to 84992)		2454
84	Cl_00404	hypothetical protein	contig 2 (90440 to 90649)		210
85	Cl_00862	Metallo-peptidase family M12B Reprolysin-like	contig 3 (24216 to 25571)	91531	1356
86	Cl_00880	hypothetical protein	contig 3 (41481 to 41810)		330
87	Cl_00881	hypothetical protein	contig 3 (42117 to 42386)		270
88	Cl_00882	D-alanyl-D-alanine carboxypeptidase	contig 3 (42644 to 43351)		708
89	Cl_00883	Membrane proteins related to metalloendopeptidases	contig 3 (43627 to 44553)		927
90	Cl_00885	hypothetical protein	contig 3 (45152 to 45964)		813
91	peg.1828	hypothetical protein	contig 3 (45961 to 46083)		123
92	Cl_00887	hypothetical protein	contig 3 (47442 to 48272)		831
93	Cl_00888	YrhK-like protein	contig 3 (48323 to 48535)		213
94	Cl_00889	hypothetical protein	contig 3 (48989 to 49204)		216
95	Cl_00890	hypothetical protein	contig 3 (49201 to 49467)		267
96	peg.1834	hypothetical protein	contig 3 (49633 to 50085)		453
97	Cl_00892	Site-specific recombinase XerD	contig 3 (50199 to 51350)		1152
98	Cl_00894	Lysophospholipase L1 and related esterases	contig 3 (52737 to 53516)		780
99	Cl_00897	hypothetical protein	contig 3 (55395 to 55589)		195
100	Cl_00902	acetyltransferase, putative	contig 3 (59859 to 60773)		915
101	Cl_01840	hypothetical protein	contig 5 (964818 to 965003)	1028169	186
102	peg.2730	hypothetical protein	contig 5 (965872 to 965000)		873
103	peg.2799	hypothetical protein	contig 6 (10793 to 11107)	64854	315
104	peg.2791	hypothetical protein	contig 6 (1261 to 1076)		186
105	peg.2805	hypothetical protein	contig 6 (16226 to 20461)		4236
106	peg.2806	hypothetical protein	contig 6 (20559 20957)		399
107	Cl_01922	hypothetical protein	contig 6 (21260 to 21967)		708
108	peg.2808	hypothetical protein	contig 6 (22394 22269)		126
109	Cl_01935	hypothetical protein	contig 6 (26284 to 27465)		735
110	Cl_01905	hypothetical protein	contig 6 (2992 to 3186)		195
111	peg.2820	hypothetical protein	contig 6 (34932 to 35339)		408
112	peg.2821	hypothetical protein	contig 6 (35628 to 35380)		249
113	Cl_01938	hypothetical protein	contig 6 (35771 to 36115)		345
114	peg.2823	hypothetical protein	contig 6 (36261 to 36392)		132
115	peg.2793	hypothetical protein	contig 6 (3650 to 4138)		489
116	peg.2824	unknown	contig 6 (36642 to 36887)		246
117	peg.2825	hypothetical protein	contig 6 (37045 to 37530)		486
118	peg.2829	ABC-type multidrug transport system, ATPase component	contig 6 (41884 to 42636)		753
119	peg.2794	hypothetical protein	contig 6 (4263 to 4661)		399
120	Cl_01946	ABC transporter, permease protein, ABC-2 family	contig 6 (42633 to 43505)		873
121	peg.2831	hypothetical protein	contig 6 (43595 to 46084)		2490
122	Cl_01948	unknown	contig 6 (46081 to 47217)		1137
123	Cl_01949	hypothetical protein	contig 6 (47226 to 48857)		1632
124	peg.2834	TOMM biosynthesis cyclodehydratase (protein C)	contig 6 (49418 to 50695)		1278
125	Cl_01951	hypothetical protein	contig 6 (51553 to 51765)		213
126	Cl_01952	SagB-type dehydrogenase domain	contig 6 (51762 to 53465)		1704
127	Cl_01956	hypothetical protein	contig 6 (56817 to 57125)		309
128	peg.2838	hypothetical protein	contig 6 (57122 to 57277)		156
129	Cl_01909	conserved hypothetical protein	contig 6 (5739 to 6734)		996
130	peg.2840	hypothetical protein	contig 6 (59770 to 59952)		183
131	Cl_01958	putative permease	contig 6 (60178 to 61281)		1104
132	peg.2843	hypothetical protein	contig 6 (63205 to 63504)		300
133	peg.2796	hypothetical protein	contig 6 (7192 to 7644)		453
134	Cl_01913	hypothetical protein	contig 6 (9511 to 10671)		1161
135	Cl_02015	two-component response regulator	contig 7 (57736 to 58284)	82682	549
136	Cl_02016	hypothetical protein	contig 7 (58501 to 59028)		528
137	Cl_02017	hypothetical protein	contig 7 (59178 to 59504)		327
138	peg.2899	hypothetical protein	contig 7 (59584 to 59730)		147
139	Cl_01967	Transcriptional regulator containing GAF, AAA-type ATPase and DNA binding domains	contig 7 (6743 to 7495)		753
140	Cl_01968	hypothetical protein	contig 7 (7492 to 7956)		753
141	peg.2851	hypothetical protein	contig 7 (8737 to 8982)		246
142	Cl_02044	hypothetical protein	contig 8 (7742 to 8041)	23995	300
143	Cl_02177	hypothetical protein	contig 9 (126998 to 127390)	134375	393
144	peg.2984	enzyme; Degradation of DNA	contig 9 (54621 to 56234)		1614
145	peg.2991	hypothetical protein	contig 9 (63557 to 63703)		147
146	Cl_02135	Glycerophosphoryl diester phosphodiesterase (EC 3.1.4.46)/Glycerol and Glycerol-3-phosphate Uptake and Utilization	contig 9 (78495 to 79265)		771
147	peg.3009	hypothetical protein	contig 9 (82766 to 82963)		198
148	Cl_02146	hypothetical protein	contig 9 (89400 to 89855)		456
149	Cl_02288	hypothetical protein	contig 10 (109591 to 109986)	155551	396
150	Cl_02291	acetyltransferase, putative	contig 10 (111661 to 112200)		540
151	Cl_02301	hypothetical protein	contig 10 (121722 to 122141)		420
152	Cl_02302	similar to haloacid dehalogenase-like hydrolase domain	contig 10 (122901 to 122197)		705
153	Cl_02307	hypothetical protein	contig 10 (127304 to 128113)		810
154	Cl_02312	Predicted redox protein, regulator of disulfide bond formation	contig 10 (131453 to 131929)		477
155	Cl_02319	Dihydrodipicolinate synthase (EC 4.2.1.52)/Lysine Biosynthesis DAP Pathway	contig 10 (138391 to 139287)		897
156	Cl_02201	AAA domain/Part of AAA domain/Protein of unknown function (DUF4011)	contig 10 (13893 to 20630)		6738
157	Cl_02320	hypothetical protein	contig 10 (139315 to 139644)		330
158	Cl_02209	luciferase	contig 10 (27807 to 26650)		1158
159	peg.50	hypothetical protein	contig 10 (59963 to 60454)		492
160	Cl_02242	hypothetical protein	contig 10 (60451 to 60909)		459
161	Cl_02269	Adenine phosphoribosyltransferase (EC 2.4.2.7)/Nucleosides and Nucleotides/Purine conversions	contig 10 (91387 to 91926)		540
162	Cl_02270	Arabinose efflux permease	contig 10 (92021 to 93268)		1248
163	Cl_02457	hypothetical protein	contig 11 (115377 to 116060)	383454	684
164	Cl_02458	transcriptional regulators, marR/emrR family	contig 11 (116053 to 116343)		291
165	Cl_02472	hypothetical protein	contig 11 (128615 to 128833)		219
166	Cl_02482	hypothetical protein	contig 11 (136406 to 136582)		177
167	Cl_02489	hypothetical protein	contig 11 (142861 to 143637)		777
168	Cl_02490	hypothetical protein	contig 11 (143713 to 144519)		807
169	Cl_02491	Redox-sensing transcriptional regulator QorR, putative/NADPH:quinone oxidoreductase 2	contig 11 (144600 to 145013)		414
170	Cl_02492	hypothetical protein	contig 11 (145160 to 146317)		1158
171	Cl_02500	Methyltransferase (EC 2.1.1.-)	contig 11 (153521 to 154276)		756
172	peg.299	putative integral membrane transport protein	contig 11 (160382 to 161560)		1179
173	Cl_02517	hypothetical protein	contig 11 (170678 to 171871)		1194
174	Cl_02526	Glycosyltransferases, probably involved in cell wall biogenesis	contig 11 (180359 to 182017)		1659
175	Cl_02527	hypothetical protein	contig 11 (182019 to 183227)		1209
176	Cl_02529	hypothetical protein	contig 11 (184234 to 184473)		240
177	Cl_02536	putative methyltransferase	contig 11 (188292 to 189011)		720
178	Cl_02538	hypothetical protein	contig 11 (189564 to 190010)		447
179	Cl_02545	hypothetical protein	contig 11 (196333 to 196983)		651
180	Cl_02547	hypothetical protein	contig 11 (197859 to 198362)		504
181	Cl_02561	ABC-type sugar transport system, periplasmic component	contig 11 (211065 to 212363)		1299
182	Cl_02586	conserved hypothetical protein	contig 11 (234944 to 235231)		288
183	Cl_02590	protein tyrosine/serine phosphatase	contig 11 (238042 to 238776)		735
184	Cl_02648	hypothetical protein	contig 11 (289746 to 290582)		837
185	Cl_02650	RDD family	contig 11 (291094 to 291636)		543
186	peg.434	hypothetical protein	contig 11 (293926 to 294261)		336
187	Cl_02672	Predicted transcriptional regulator	contig 11 (311784 to 312194)		411
188	Cl_02673	hypothetical protein	contig 11 (312219 to 313127)		909
189	peg.454	hypothetical protein	contig 11 (313955 to 315457)		1503
190	Cl_02676	Methyltransferase	contig 11 (315529 to 316353)		825
191	Cl_02678	ABC-type transporter, ATPase component	contig 11 (317156 to 318184)		1029
192	Cl_02679	ABC-type Fe3+-siderophore transport system, permease component	contig 11 (318245 to 319381)		1137
193	Cl_02690	hypothetical protein	contig 11 (328387 to 329025)		639
194	Cl_02375	hypothetical protein	contig 11 (37164 to 37415)		252
195	Cl_02744	ABC transporter, ATP-binding protein	contig 11 (381064 to 382047)		984
196	peg.520	hypothetical protein	contig 11 (383399 to 382044)		1356
197	peg.630	hypothetical protein	contig 12 (106677 to 107297)	136230	621
198	Cl_02870	Reverse transcriptase (RNA-dependent DNA polymerase)	contig 12 (129782 to 131860)		2133
199	Cl_02920	two-component system sensor kinase	contig 13 (52267 to 53388)	179986	1122
200	Cl_02923	ABC transporter, integral membrane subunit	contig 13 (54852 to 55613)		762
201	Cl_02924	integral membrane protein	contig 13 (55610 to 56356)		747
202	peg.812	hypothetical protein	contig 15 (11506 to 11736)	36530	231
203	peg.813	hypothetical protein	contig 15 (11856 to 11990)		135
204	Cl_03048	hypothetical protein	contig 15 (12399 to 12893)		495
205	Cl_03049	YdeA protein	contig 15 (12924 to 13496)		573
206	peg.816	hypothetical protein	contig 15 (14308 to 14652)		345
207	peg.817	microcin M activity protein McmM	contig 15 (14760 to 15395)		636
208	peg.818	Putative secretion ATPase	contig 15 (15395 to 17521)		2127
209	peg.819	Membrane-fusion protein	contig 15 (17493 to 17666)		174
210	peg.820	Microcin H47 secretion protein mchE	contig 15 (18531 to 17830)		702
211	Cl_03052	Restriction endonuclease/Protein of unknown function (DUF3644)	contig 15 (19432 to 20310)		879
212	Cl_03053	VagD	contig 15 (20351 to 20767)		417
213	Cl_03054	Virulence-associated protein vagC	contig 15 (20764 to 20994)		231
214	peg.824	hypothetical protein	contig 15 (21568 to 21918)		351
215	peg.825	Resolvase	contig 15 (22760 to 23485)		726
216	peg.826	Replication initiation protein RepE	contig 15 (24563 to 25429)		867
217	peg.827	Chromosome (plasmid) partitioning protein ParA	contig 15 (29293 to 29601)		309
218	Cl_03059	Chromosome (plasmid) partitioning protein ParB/Bacterial Cytoskeleton	contig 15 (29601 to 30575)		975
219	Cl_03060	Error-prone, lesion bypass DNA polymerase V (UmuC)/DNA repair, bacterial UmuCD system	contig 15 (30657 to 31928)		1272
220	peg.830	Error-prone repair protein UmuD	contig 15 (32407 to 31928)		480
221	Cl_03063	Mobile element protein	contig 15 (32765 to 34252)		1488
222	peg.832	hypothetical protein	contig 15 (36323 to 36451)		129
223	Cl_03044	Chloramphenicol acetyltransferase (EC 2.3.1.28)	contig 15 (4048 to 4707)		660
224	peg.807	Resolvase-like	contig 15 (6452 to 6847)		396
225	Cl_03042	predicted transcriptional regulator	contig 15 (712 to 993)		282
226	peg.808	Gifsy-2 prophage protein	contig 15 (7251 to 7544)		294
227	peg.809	hypothetical protein	contig 15 (7637 to 7774)		138
228	peg.810	hypothetical protein	contig 15 (7775 to 8836)		1062
229	Cl_03047	Mobile element protein	contig 15 (9545 to 11077)		1533
230	peg.850	hypothetical protein	contig 17 (26986 to 27117)	51890	132
231	Cl_03084	Transcriptional regulator, TetR family	contig 17 (28137 to 28706)		570
232	peg.852	NmrA-like	contig 17 (28846 to 29505)		660
233	Cl_03087	Acetyltransferases	contig 17 (30887 to 31864)		978
234	peg.855	hypothetical protein	contig 17 (34251 to 32008)		2244
235	peg.856	hypothetical protein	contig 17 (34829 to 35938)		1110
236	Cl_03091	hypothetical protein	contig 17 (35966 to 36565)		600
237	Cl_03092	Putative phosphotransferase	contig 17 (37470 to 36643)		828
238	Cl_03093	regulatory protein, GntR:Bacterial regulatory protein, GntR	contig 17 (38098 to 37628)		471
239	Cl_03094	Multidrug-efflux transporter, major facilitator superfamily (MFS) (TC 2.A.1)	contig 17 (38423 to 39652)		1230
240	Cl_03095	putative RNA polymerase ECF-subfamily sigma factor	contig 17 (39740 to 40234)		495
241	Cl_03096	hypothetical protein	contig 17 (40231 to 40893)		663
242	Cl_03097	Transcriptional regulator, PadR family	contig 17 (41116 to 41454)		339
243	Cl_03098	hypothetical protein	contig 17 (41451 to 42059)		609
244	Cl_03099	hypothetical protein	contig 17 (42150 to 42365)		216
245	Cl_03100	Glyoxalase/Bleomycin resistance protein/Dioxygenase superfamily	contig 17 (42561 to 43016)		456
246	Cl_03101	hypothetical protein	contig 17 (43094 to 44338)		1245
247	Cl_03103	putative two-component system sensor kinase	contig 17 (44634 to 45839)		1206
248	Cl_03146	putative cytochrome P450 hydroxylase	contig 19 (512 to 1708)	4687	1197
249	peg.1211*	Error-prone repair protein UmuD/ DNA repair, bacterial UmuCD system	contig 22 (1221 to 1469)	1558	249
250	peg.1210*	Programmed cell death antitoxin PemI	contig 22 (480 to 608)		129
251	Cl_03176	macrolide O-acyltransferase	contig 23 (20996 to 22126)		1131
252	peg.1232	two-component system regulator	contig 23 (22842 to 23447)		606
253	peg.1234	6'-N-acetyltransferase	contig 24 (1572 to 2210)	2248	639
254	peg.1233	Beta-lactamase (EC 3.5.2.6)	contig 24 (611 to 1486)		876
255	peg.1236	Rep protein	contig 25 (1273 to 2178)	5010	906
256	Cl_03180	hypothetical protein	contig 25 (2175 to 2882)		708
257	peg.1238	hypothetical protein	contig 25 (2919 to 3575)		657
258	peg.1239	hypothetical protein	contig 25 (3935 to 4336)		402
259	peg.1235	YefM protein (antitoxin-YoeB)/ Toxin-antitoxin replicon stabilization systems	contig 25 (467 to 769)		303
260	Cl_03185*	hypothetical protein	contig 27 (135 to 356)	9170	222
261	peg.1243*	Single-stranded DNA-binding protein/DNA repair, bacterial	contig 27 (710 to 862)		153
262	peg.1246	Mobile element protein	contig 28 (1417 to 2532)	5786	1116
263	peg.1244	Mobile element protein	contig 28 (149 to 742)		594
264	peg.1247	Mobile element protein	contig 28 (4206 to 5753)		1530
265	peg.1245	Tn1 transposase	contig 28 (741 to 1088)		348
266	peg.1248	hypothetical protein	contig 29 (26 to 421)	1636	396
267	Cl_03209	transposase	contig 33 (10984 to 12801)	16235	1818
268	peg.1751	Qnr	contig 33 (1129 to 1785)		657
269	Cl_03211	Mobile element protein	contig 33 (14010 to 13498)		513
270	Cl_03212	Transposase and inactivated derivatives	contig 33 (14489 to 14343)		147
271	Cl_03213	Aminoglycoside N(3')-acetyltransferase III (EC 2.3.1.81)	contig 33 (16161 to 15301)		861
272	peg.1752	Orf, hypothetical	contig 33 (4702 to 4926)		225
273	Cl_03204	Mobile element protein	contig 33 (530 to 366)		165
274	peg.1753	Error-prone, lesion bypass DNA polymerase V (UmuC)/DNA repair, bacterial UmuCD system	contig 33 (5461 to 6003)		543
275	peg.1750	Mobile element protein	contig 33 (570 to 761)		192
276	Cl_03207	Aerotaxis sensor receptor protein/Bacterial Chemotaxis	contig 33 (7023 to 6151)		873
277	peg.1761	Dihydropteroate synthase (EC 2.5.1.15)/Folate Biosynthesis	contig 34 (2881 to 2015)	9409	867
278	peg.1762	Dihydrofolate reductase (EC 1.5.1.3)/ 5-FCL-like protein, Folate Biosynthesis	contig 34 (3899 to 4372)		474
279	peg.1760	Mobile element protein	contig 34 (391 to 116)		276
280	Cl_03217	Transcriptional regulator, TetR family	contig 34 (5738 to 6415)		678
281	peg.1764	Tetracycline efflux protein TetA	contig 34 (6419 to 7693)		1275
282	Cl_03219	Permease of the drug/metabolite transporter (DMT) superfamily	contig 34 (7725 to 8609)		885
283	peg.1766	Beta-lactamase (EC 3.5.2.6)	contig 34 (8747 to 9139)		393
284	peg.1768	hypothetical protein	contig 36 (1493 to 174)	1607	1320
285	Cl_03225	Acyl-CoA dehydrogenases	contig 36 (172 to 1605)		1320
286	Cl_03229	Orotidine 5'-phosphate decarboxylase (EC 4.1.1.23)/Riboflavin synthesis cluster	contig 37 (10394 to 11197)	18175	804
287	peg.1775	2 RNAI modulator protein Rom	contig 37 (11552 to 11743)		192
288	peg.1776	Beta-lactamase (EC 3.5.2.6)	contig 37 (14766 to 14882)		117
289	peg.1777	hypothetical protein	contig 37 (15920 to 16033)		114
290	peg.1770	hypothetical protein	contig 37 (3196 to 3309)		114
291	peg.1771	hypothetical protein	contig 37 (3942 to 4061)		120
292	peg.1769	hypothetical protein	contig 37 (756 to 974)		219
293	Cl_03233	hypothetical protein	contig 38 (18 to 1388)	2897	1371
294	Cl_03238	hypothetical protein	contig 40 (1519 to 2190)	5655	672
295	peg.1877*	DNA repair protein RadC/DNA repair, bacterial	contig 45 (241 to 690)		450
296	Cl_03251*	putative bacteriophage protein	contig 45 (3200 to 4171)	4765	972
297	Cl_03263*	Beta-lactamase	contig 52 (1441 to 2214)	2295	774
298	Cl_03274	hypothetical protein	contig 57 (729 to 1103)	1184	375
299	Cl_03277*	hypothetical protein	contig 60 (632 to 937)	1536	306
Shadowed positions indicate 48 genes that were detected in Cmn and/or in Cms but were absent in Cmm.
* Genes found in the plasmid pOXA-48 of Klebsiella pneumoniae (Kp) strain Kp11978 (JN626286.1).
Bolded entries indicate genes associated with plasmid and/or low GC regions of LMG 26808.

## Sheet: ST3
Supplementary Table 3. Low GC regions of LMG 26808 detected by IslandViewer.
Nr	Size (bp)	GI Prediction Program	Position of CDS in LMG 26808	Avr GC%	ORF(s) a	Gene Name	Orthologs b			Paralogs b
							Cmm NBPPC 382	Cms ATCC 33113	Cmn NCPPB 2581	LMG 26808
1	4266	Predicted by SIGI-HMM method	Contig 2 (481757 - 486022)	70	Cl_00805	hypothetical protein	0	0	0	-
					Cl_00806	Alpha-glucosidases, family 31 of glycosyl hydrolases	1	0	0	-
					Cl_00807	carbohydrate ABC transporter membrane protein 2, CUT1 family (TC 3.A.1.1.-)	1	0	0	-
					Cl_00808	carbohydrate ABC transporter membrane protein 1, CUT1 family (TC 3.A.1.1.-)	1	0	0	-
					Cl_00809	Maltose-binding periplasmic proteins/domains	1	0	0	-
2	7166	Predicted by SIGI-HMM method	Contig 5 (19001 - 25028)	56	Cl_00945	hypothetical protein	0	0	0	-
					Cl_00946	hypothetical protein	0	0	0	-
					Cl_00947	hypothetical protein	1	1	1	-
					Cl_00948	hypothetical protein	0	0	0	-
					Cl_00949	hypothetical protein	0	0	0	-
					Cl_00950	Predicted phosphohydrolases	0	0	0	-
					Cl_00951	DNA adenine methylase (dam)	0	0	0	-
3#	13711	Predicted by SIGI-HMM method	Contig 6 (1970 - 2779)	65	Cl_01904	hypothetical protein	0	0	0	-
					Cl_01905	hypothetical protein	0	0	0	-
					Cl_01906	Acetyltransferases, including N-acetylases of ribosomal proteins	0	0	0	-
					Cl_01907	hypothetical protein	0	0	0	-
					Cl_01908	hypothetical protein	0	0	0	-
					Cl_01909	hypothetical protein	0	0	0	-
					Cl_01910	hypothetical protein	0	0	0	-
					Cl_01911	hypothetical protein	0	0	0	-
					Cl_01912	hypothetical protein	1, 1 (pCM2)	1(pCS1)	0	-
					Cl_01913	hypothetical protein	0	0	0	-
					Cl_01914	hypothetical protein	1 (pCM2)	1(pCS1)	0	-
					Cl_01915	Protein involved in cell division	1, 1 (pCM2)	1(pCS1)	0	-
					Cl_01916	Nucleotidyl transferase of unknown function (DUF1814)	1, 1 (pCM2)	0	0	-
					Cl_01917	Domain of unknown function (DUF4095)	1, 1 (pCM2)	0	0	-
					Cl_01918	hypothetical protein	1 (pCM2)	0	0	-
					Cl_01919	hypothetical protein	1 (pCM2)	0	0	-
4#	19917	Predicted by SIGI-HMM method	Contig 6 (36516 - 56433)	66	Cl_01940	hypothetical protein	0	0	0	-
					Cl_01941	hypothetical protein	1 (pCM2)	0	0	-
					Cl_01942	plasmid segregation oscillating ATPase	1 (pCM2)	0	0	-
					Cl_01943	hypothetical protein	0	0	0	-
					Cl_01944	thiazolylpeptide-type bacteriocin precursor	0	0	0	-
					Cl_01945	ABC-type multidrug transport system, ATPase component	0	0	0	-
					Cl_01946	ABC-type multidrug transport system, permease component	0	0	0	-
					Cl_01947	Lantibiotic dehydratase, C terminus	0	0	0	-
					Cl_01948	hypothetical protein	0	0	0	-
					Cl_01949	hypothetical protein	0	0	0	-
					Cl_01950	bacteriocin biosynthesis cyclodehydratase	0	0	0	-
					Cl_01951	hypothetical protein	0	0	0	-
					Cl_01952	SagB-type dehydrogenase domain	0	0	0	-
					Cl_01953	Transcriptional regulator	0	0	0	-
					Cl_01954	hypothetical protein	0	0	0	-
					Cl_01955	hypothetical protein	0	0	0	-
5	7323	Predicted by SIGI-HMM method	Contig 6 (57486 - 64809)	61	Cl_01957	signal peptidase I (EC:3.4.21.89). Serine peptidase. MEROPS family S26A	0	0	0	-
					Cl_01958	ABC-type antimicrobial peptide transport system, permease component	0	0	0	-
					Cl_01959	Membrane-fusion protein	0	0	0	-
					Cl_01960	Lsr2	1 (pCM2)	0	0	-
					Cl_01961	Helix-turn-helix domain	0	0	0	-
6	8592	Predicted by SIGI-HMM method	Contig 12 (126631 - 135226)	64	Cl_02867	Trehalose utilization protein	1	1	1	-
					Cl_02868	Sugar phosphate isomerases/epimerases	1	1	1	-
					Cl_02869	Reverse transcriptase (RNA-dependent DNA polymerase)	0	0	0	-
					Cl_02870	Reverse transcriptase (RNA-dependent DNA polymerase)	0	0	0	-
					Cl_02871	ABC-type multidrug transport system, ATPase and permease components	1	0	0	-
					Cl_02872	hypothetical protein	1	1	0	-
7	43152	Predicted by SIGI-HMM and IslandPath-DIMOB methods	Contig 14,15	52	Cl_03040	hypothetical protein	0	0	0	-
			Contig 16 (2785 - 3504)		Cl_03041	DNA segregation ATPase FtsK/SpoIIIE and related proteins	1	1	1	-
			Contig 17 (3 - 1409)		Cl_03042	Transcriptional regulator, contains sigma factor-related N-terminal domain	0	0	0	-
					Cl_03043	Phage-related protein	0	0	0	-
					Cl_03044	Chloramphenicol O-acetyltransferase	0	0	0	-
					Cl_03045	hypothetical protein	0	0	0	-
					Cl_03046	hypothetical protein	0	0	0	-
					Cl_03047	Transposase and inactivated derivatives	0	0	0	1
					Cl_03048	hypothetical protein	0	0	0	-
					Cl_03049	hypothetical protein	0	0	0	-
					Cl_03050	colicin V processing peptidase. Cysteine peptidase. MEROPS family C39	0	0	0	-
					Cl_03051	Multidrug resistance efflux pump	0	0	0	-
					Cl_03052	Restriction endonuclease/Protein of unknown function (DUF3644)	0	0	0	-
					Cl_03053	Predicted nucleic acid-binding protein, contains PIN domain	0	0	0	-
					Cl_03054	Virulence-associated protein and related proteins	0	0	0	-
					Cl_03055	hypothetical protein	0	0	0	-
					Cl_03056	Site-specific recombinase XerD	0	0	0	1
					Cl_03057	hypothetical protein	0	0	0	-
					Cl_03058	CobQ/CobB/MinD/ParA nucleotide binding domain	0	0	0	-
					Cl_03059	ParB-like partition proteins	0	0	0	-
					Cl_03060	Nucleotidyltransferase/DNA polymerase involved in DNA repair	0	0	0	-
					Cl_03061	SOS-response transcriptional repressors (RecA-mediated autopeptidases	0	0	0	-
					Cl_03063	Retron-type reverse transcriptase	0	0	0	-
					Cl_03065	MbeD/MobD like	0	0	0	-
					Cl_03066	MbeB-like, N-term conserved region	0	0	0	-
					Cl_03067	NAD-dependent aldehyde dehydrogenases	1	1	1	-
8	6638	Predicted by SIGI-HMM method	Contig 17 (27649 - 34287)	67	Cl_03083	hypothetical protein	0	0	0	-
					Cl_03084	transcriptional regulator, TetR family	0	0	0	-
					Cl_03085	NADH(P)-binding	0	0	0	-
					Cl_03086	Response regulator containing a CheY-like receiver	0	0	0	-
					Cl_03087	Acetyltransferases	0	0	0	-
					Cl_03088	Arabinose efflux permease	0	0	0	-
					Cl_03089	transcriptional regulator, TetR family	0	0	0	-
9	107832	Predicted by IslandPath-DIMOB method	Contig 23 (22159 - 23453)	55	Cl_03177	Predicted acyltransferases	0	0	0	-
			Contig 25-30, 32-39		Cl_03178	two component transcriptional regulator, LuxR family	0	0	0	-
			Contig 40 (1 - 135)		Cl_03179	Histidine kinase/Histidine kinase-, DNA gyrase B- and HSP90-like ATPase	0	0	0	-
					Cl_03180	hypothetical protein	0	0	0	-
					Cl_03181	hypothetical protein	0	0	0	-
					Cl_03182	AAA-like domain	0	0	0	-
					Cl_03183	hypothetical protein	0	0	0	-
					Cl_03184	hypothetical protein	0	0	0	-
					Cl_03185	hypothetical protein	0	0	0	-
					Cl_03186	hypothetical protein	0	0	0	-
					Cl_03187	hypothetical protein	0	0	0	-
					Cl_03188	plasmid transfer ATPase TraJ	0	0	0	-
					Cl_03189	Transposase DDE domain	0	0	0	-
					Cl_03190	Transposase and inactivated derivatives, TnpA family	0	0	0	-
					Cl_03191	Transglycosylase SLT domain	0	0	0	-
					Cl_03192	hypothetical protein	0	0	0	-
					Cl_03193	hypothetical protein	0	0	0	-
					Cl_03194	Protein of unknown function (DUF3625)	0	0	0	-
					Cl_03195	Macrophage killing protein with similarity to conjugation protein	0	0	0	-
					Cl_03199	Acetyltransferases	1	1	1	-
					Cl_03200	ABC-type multidrug transport system, ATPase and permease components	1	0	1	-
					Cl_03201	ABC-type multidrug transport system, ATPase and permease components	1	0	1	-
					Cl_03202	Methyltransferase domain	1	0	1	-
					Cl_03203	Predicted thioesterase involved in non-ribosomal peptide biosynthesis	1	0	1	-
					Cl_03204	hypothetical protein	0	0	0	-
					Cl_03205	hypothetical protein	0	0	0	-
					Cl_03206	hypothetical protein	0	0	0	-
					Cl_03207	Methyl-accepting chemotaxis protein	0	0	0	-
					Cl_03208	Beta-lactamase class A	0	0	0	1
					Cl_03209	Transposase and inactivated derivatives, TnpA family	0	0	0	1
					Cl_03210	Transposase and inactivated derivatives	0	0	0	1
					Cl_03211	Transposase and inactivated derivatives	0	0	0	1
					Cl_03212	Transposase and inactivated derivatives	0	0	0	-
					Cl_03213	Aminoglycoside N3'-acetyltransferase	0	0	0	-
					Cl_03214	Transposase and inactivated derivatives	0	0	0	1
					Cl_03215	Predicted acetyltransferase	0	0	0	-
					Cl_03216	dihydropteroate synthase	0	0	0	-
					Cl_03217	transcriptional regulator, TetR family	0	0	0	-
					Cl_03218	Arabinose efflux permease	0	0	0	-
					Cl_03219	Predicted permease, DMT superfamily	0	0	0	-
					Cl_03220	hypothetical protein	0	0	0	1
					Cl_03221	Predicted dithiol-disulfide isomerase involved in polyketide biosynthesis	0	0	0	-
					Cl_03222	hypothetical protein	0	0	0	-
					Cl_03223	hypothetical protein	0	0	0	-
					Cl_03224	hypothetical protein	0	0	0	-
					Cl_03225	Acyl-CoA dehydrogenases	0	0	0	-
					Cl_03226	hypothetical protein	0	0	0	-
					Cl_03227	hypothetical protein	0	0	0	-
					Cl_03228	hypothetical protein	0	0	0	-
					Cl_03229	orotidine-5'-phosphate decarboxylase (EC 4.1.1.23)	0	0	0	-
					Cl_03230	Beta-lactamase class A	0	0	0	1
					Cl_03232	Lipoate synthase	0	0	0	-
					Cl_03233	ABC-type transport system, involved in lipoprotein release, permease component	0	0	0	-
					Cl_03234	FtsX-like permease family	0	0	0	-
					Cl_03235	transposase, IS4 family	0	0	0	-
					Cl_03236	Response regulator containing a CheY-like receiver domain and an HTH DNA- binding domain	0	0	0	-
10	26721	Predicted by IslandPath-DIMOB method	Contig 42-55	60	Cl_03244	C-terminal, D2-small domain, of ClpB protein/AAA domain (Cdc48 subfamily)	0	0	0	-
					Cl_03245	Alpha-galactosidase	1	1	1	-
					Cl_03246	Alpha-galactosidase	0	0	0	-
					Cl_03247	hypothetical protein	0	0	0	-
					Cl_03248	Sporulation and spore germination/Lipoprotein LpqB beta-propeller domain	1	1	1	-
					Cl_03249	hypothetical protein	0	0	0	-
					Cl_03250	Predicted transcriptional regulator	0	0	0	-
					Cl_03251	DNA-sulfur modification-associated	0	0	0	-
					Cl_03252	Site-specific recombinase XerD	0	0	0	1
					Cl_03253	Uncharacterized conserved protein	0	0	0	-
					Cl_03254	hypothetical protein	1	0	1	-
					Cl_03255	hypothetical protein	0	0	0	-
					Cl_03256	Methyltransferase domain	0	0	0	-
					Cl_03257	hypothetical protein	0	0	0	-
					Cl_03258	hypothetical protein	0	0	0	-
					Cl_03259	Uncharacterized protein conserved in bacteria	1	1	1	-
					Cl_03260	hypothetical protein	0	0	0	-
					Cl_03261	Transposase DDE domain	0	0	0	-
					Cl_03262	transcriptional regulator, LysR family	0	0	0	-
					Cl_03263	Beta-lactamase class D	0	0	0	-
					Cl_03264	Helix-turn-helix	0	0	0	-
					Cl_03265	Restriction endonuclease	0	0	0	-
					Cl_03266	hypothetical protein	0	0	0	-
					Cl_03267	hypothetical protein	0	0	0	-
					Cl_03268	hypothetical protein	0	0	0	-
					Cl_03269	hypothetical protein	0	0	0	-
					Cl_03270	TspO and MBR related proteins	1	1	1	-
					Cl_03271	Transcriptional regulators	1	1	1	-
11	5093	Predicted by SIGI-HMM method	Contig 60-62	45	Cl_03277	hypothetical protein	0	0	0	-
					Cl_03278	Replication regulatory protein RepB	0	0	0	-
					Cl_03279	hypothetical protein	0	0	0	-
					Cl_03280	hypothetical protein	0	0	0	-
12	15337	Predicted by SIGI-HMM method	Contig 64-69	53	Cl_03282	Type IV secretion system proteins	0	0	0	-
					Cl_03283	hypothetical protein	0	0	0	-
					Cl_03286	Predicted transcriptional regulators	0	0	0	-
					Cl_03287	Arsenical pump membrane protein	0	0	0	-
					Cl_03288	Na+/H+ antiporter NhaD and related arsenite permeases	0	0	0	-
					Cl_03289	AAA domain (Cdc48 subfamily)	0	0	0	-
					Cl_03290	hypothetical protein	0	0	0	-
# Bolded genes (6) of these low GC regions (3 and 4) represent orthologs of genes from chp region of PAI described previously in Cmm NCPPB 382
a Shadowed parts indicate 37 sequences of low GC regions uniquely found in LMG 26808 and not present in other Clavibacter genomes (Cmm NCPPB 382- NC_009480.1; Cms ATCC 33113- NC_010407.1; Cmn NCPPB 2581-NC_020891.1).
b The analysis of orthologs/paralogs was performed using OrthoMCL.
- no paralog found
1 - orthlog/paralog was found
1 (pCM2) - means that the ortholog was found in the plasmid pCM2
1, 1 (pCM2) - means that on ortholog was found in Cmm and in the plasmid pCM2
1 (pCS1) means that an ortholog was found in the plasmid pCS1

## Sheet: ST4
Supplementary Table 4. Orthologs of genes encoded on chp and tomA regions of PAI of Cmm 382 found in other Clavibacter genomes (based on OrthoMCL).
	PAI of Cmm NCPPB 382	Orthologs				PAI of Cmm NCPPB 382	Orthologs
	chp region	Cmn	Cms	LMG 26808		tomA region	Cmn	Cms	LMG 26808
	CMM_0034	CMN_00035	-	Cl_02370		CMM_0078	-	CMS_1711	-
	CMM_0035	CMN_00036	-	Cl_02369		CMM_0079	CMN_00157	CMS_1712	Cl_00204
	CMM_0036	-	CMS_1690	-		CMM_0080	-	CMS_1713	-
	CMM_0037	-	-	-		CMM_0081	-	-	-
	CMM_0038	-	-	-		CMM_0082	-	CMS_1703	-
	CMM_0039	-	-	-		CMM_0083	CMN_00909	-	-
	CMM_0040	-	-	-		CMM_0084	-	-	Cl_02935
	CMM_0041	-	CMS_pCS0032	-		CMM_0085	-	-	-
	CMM_0042	-	CMS_2233	-		CMM_0086	-	-	-
	CMM_0043	-	CMS_2234	-		CMM_0087	-	-	-
	CMM_0044	-	CMS_pCS0032	-		CMM_0088	-	-	-
	CMM_0045	-	-	-		CMM_0089	-	-	-
	CMM_0046	-	-	-		CMM_0090	CMN_00792	CMS_0087	Cl_01962
	CMM_0047	-	CMS_pCS0039	-		CMM_0091	-	-	-
	CMM_0048	-	-	-		CMM_0092	-	-	-
	CMM_0049	-	-	-		CMM_0093	-	-	-
	CMM_0050	-	CMS_2233	-		CMM_0094	CMN_00298	-	Cl_03146
	CMM_0051	-	CMS_2234	-		CMM_0095	-	-	-
	CMM_0052	-	-	-		CMM_0096	-	-	-
	CMM_0053	-	CMS_pCS0022	Cl_02313		CMM_0097	-	CMS_1703	-
	CMM_0054	-	-	Cl_01916		CMM_0098	-	CMS_1704	-
	CMM_0055	-	-	Cl_01917		CMM_0099	-	CMS_1705	-
	CMM_0056	-	-	-		CMM_0100	-	CMS_1701	-
	CMM_0057	-	-	-		CMM_0101	-	-	-
	CMM_0058	-	-	-		CMM_0102	-	-	-
	CMM_0059	-	CMS_pCS0022	Cl_02313		CMM_0103	-	-	-
	CMM_0060	-	CMS_pCS0042	Cl_01912		CMM_0104	-	CMS_1702	-
	CMM_0061	-	CMS_pCS0047	Cl_01915		CMM_0105	-	-	-
	CMM_0062	-	CMS_pCS0055	-		CMM_0106	-	-	-
	CMM_0063	-	-	-		CMM_0107	-	CMS_2575	-
	CMM_0064	-	-	-		CMM_0108	-	CMS_2574	-
	CMM_0065	-	-	-		CMM_0109	-	CMS_1692	-
	CMM_0066	-	-	Cl_01942		CMM_0110	-	CMS_1691	-
	CMM_0067	-	CMS_2830	-		CMM_0111	CMN_00035	-	Cl_02370
	CMM_0068	-	-	-		CMM_0112	CMN_00036	-	Cl_02369
	CMM_0069	-	-	-
	CMM_0070	CMN_02490, CMN_02491	CMS_0597, CMS_0598	Cl_00917, Cl_00918
	CMM_0071	-	-	-
	CMM_0072	-	CMS_1123	-
	CMM_0073	CMN_02365	CMS_2360	Cl_02244
	CMM_0074	-	-	-
	CMM_0075	-	CMS_pCS0032	-
	CMM_0076	-	-	-
	CMM_0077	-	-	-

## Sheet: ST5
Supplementary Table 5. List of genes from Cmm plasmids pCM1 and pCM2 found in the genome of non-pathogenic Clavibacter strain LMG 26808.
pCM1
Accession number	Gene number	Gene name	Location in Cmm	Homolog in LMG 26808	Ortholog in LMG26808	Location in LMG 26808	BLASTp against the complete Cmm genome, pCM1 and pCM2
CAM98471.1	pCM1_0018	putative secreted protein	16180..16938	1	0	contig 5 (1015257 to 1015841)	CMM_1065, conserved hypothetical protein
CAM98473.1	pCM1_0020	cellulase, CelA	17651..19891	1	Cl_02223	contig 10 (39006 to 40460)	CMM_2443, CelB, putative secreted cellulase containing cellulose-binding domain (endo-1,4-beta-glucanase)
pCM2
Accession number	Gene number *	Gene name	Location in Cmm	Homolog in LMG 26808		Location in LMG 26808	BLASTp against the complete Cmm genome, pCM1 and pCM2
CAM98488.1	pCM2_0007	hypothetical protein	5260..6033	1	0	contig 5 (1015317 to 1015862)	CMM_1065, conserved hypothetical protein
CAM98490.1	pCM2_0009	conserved hypothetical protein	7265..7753	1	Cl_01918	contig 6 (63952 to 64287)	pCM2_0009
CAM98494.1	pCM2_0013	traA, putative conjugal transfer protein, Dtr system	9307..13785	1	Cl_01920	contig 6 (17293 to 20142)	pCM2_0013
CAM98495.1	pCM2_0014	conserved hypothetical protein	c(13844..14287)	1	Cl_01924	contig 6 (63952 to 64287)	pCM2_0014
CAM98499.1	pCM2_0016	hypothetical protein	c(16650..17699)	1	Cl_01926	contig 6 (63952 to 64287)	pCM2_0016
CAM98501.1	pCM2_0017	hypothetical protein	c(17696..18181)	1	Cl_01927	contig 6 (63952 to 64287)	pCM2_0017
CAM98500.1	pCM2_0018	conserved hypothetical protein, putative ATPase	17759..19210	1	0	contig 6 (26284 to 27195)	pCM2_0018
CAM98496.1	pCM2_0019	traG, conjugal transfer protein	c(14385..16043)	1	0	contig 6 (63952 to 64287)	pCM2_0019
CAM98502.1	pCM2_0021	conserved hypothetical protein	c(18191..19441)	1	Cl_01928	contig 6 (63952 to 64287)	pCM2_0021
CAM98503.1	pCM2_0022	conserved hypothetical protein, putative ATP-binding protein	c(19451..20956)	1	Cl_01929	contig 6 (63952 to 64287)	pCM2_0022
CAM98504.1	pCM2_0023	conserved membrane protein	c(20956..22485)	1	Cl_01930	contig 6 (63952 to 64287)	pCM2_0023
CAM98505.1	pCM2_0024	unnamed protein product	c(22478..23770)	1	Cl_01931	contig 6 (63952 to 64287)	pCM2_0024
CAM98506.1	pCM2_0025	putative secreted protein	c(23767..24552)	1	Cl_01932	contig 6 (63952 to 64287)	pCM2_0025
CAM98507.1	pCM2_0026	hypothetical protein	c(24549..24899)	1	Cl_01933	contig 6 (63952 to 64287)	pCM2_0026
CAM98513.1	pCM2_0032	hypothetical protein	29687..31648	1	Cl_01941	contig 6 (63952 to 64287)	pCM2_0032
CAM98520.1	pCM2_0036	hypothetical protein	c(39113..39457)	1	Cl_01960	contig 6 (63952 to 64287)	pCM2_0036
CAM98521.1	pCM2_0037	conserved hypothetical protein	c(39577..40263)	1	Cl_01902	contig 6 (63952 to 64287)	pCM2_0037
CAM98539.1	pCM2_0055	hypothetical protein	c(60511..61455)	1	Cl_01916	contig 6 (63952 to 64287)	pCM2_0055
CAM98548.1	pCM2_0064	hypothetical protein	67041..67535	1	Cl_01912	contig 6 (63952 to 64287)	pCM2_0064
CAM98549.1	pCM2_0065	hypothetical protein	67655..67864	1	Cl_01914	contig 6 (63952 to 64287)	pCM2_0065
CAM98550.1	pCM2_0066	conserved hypothetical protein	67890..68732	1	Cl_01915	contig 6 (63952 to 64287)	pCM2_0066
*pCM_0036 was downregulated during tomato infection. Shadowed fields indicate genes which were expressed during the tomato infection as described in the proteomic study of Savidor et al 2012 [8].
1 - homolog found (AA sequence similarities higher than 50% and coverage higher than 70%)
0 - no ortholog found (via OrthoMCL)

## Sheet: ST6
Supplementary Table 6. A list of genes from Cmm containing known and putative virulence factors and other bacterial genes that are possibly involved in functions such as signal perception and transduction and interaction with tomato plant (as described in the publication of Savidor et al., 2012) and their orthologs in other Clavibacter genomes.
Locus	Annotations/gene name	Location on PAI	CDS position in Cmm	Accession number	Orthologs
					LMG 26808	Cms ATCC 33113	Cmn NCPPB 2581
CMM_2969	putative transcriptional regulator containing an aminotransferase domain	-	3289507-3290829	YP_001223714.1	1	0	0
CMM_1564	putative transcriptional regulator, HrcA family	-	1769447-1770469	YP_001222306.1	1	0	1
CMM_0789	putative transcriptional regulator, GntR family	-	887879-888640	YP_001221529.1	1	1	1
CMM_0893	putative transcriptional regulator, LuxR family	-	1018383-1021241	YP_001221633.1	1	1	1
CMM_1063	putative transcription factor	-	1219388-1219882	YP_001221804.1	1	1	1
CMM_1931	putative transcriptional regulator	-	2180204-2180872	YP_001222673.1	1	1	1
CMM_1689	putative transcriptional regulator	-	1913463-1914470	YP_001222432.1	1	1	1
CMM_2255	putative antisigma factor antagonist	-	2550877-2551215	YP_001223000.1	1	1	1
CMM_2645	putative transcriptional regulator, TetR family	-	2971696-2972319	YP_001223390.1	1	1	0
CMM_2841	putative transcriptional regulator, LacI family	-	3167961-3169025	YP_001223586.1	1	0	0
CMM_2492	putative two-component system response regulator	-	2807423-2808103	YP_001223586.1	1	1	1
CMM_1059	putative two-component system sensor kinase	-	1215851-1217356	YP_001221800.1	1	1	1
pCM2_0054	pat-1, putative extracellular serine protease, Chp Family	-	55371-56213 (pCM2 plasmid)	YP_001220724.1	0	1 (pCS1)	0
pCM2_0053	phpA, putative extracellular serine protease, homologues of pat-1 encoded on the pCM2, Chp Family	-	53465-54298, (pCM2 plasmid)	YP_001220723.1	0	1 (pCS1)	0
pCM2_0052	phpB, putative extracellular serine protease, homologues of pat-1 encoded on the pCM1, Chp Family	-	52086-52940, (pCM2 plasmid)	YP_001220722.1	0	0	0
CMM_PS_05	chpA, pseudogene, not expressed in planta, Chp Family	chp region	58928-59730	-	0	0	0
CMM_PS_10	chpB, pseudogene, not expressed in planta, Chp Family	chp region	88997-89862	-	0	0	0
CMM_0052	chpC, serine protease, Chp Family	chp region	70785-71645	YP_001220791.1	0	0	0
CMM_PS_04	chpD, pseudogene, not expressed in planta, Chp Family	chp region	46723-47512	-	0	0	0
CMM_0039	chpE, Serine protease, Chp Family	chp region	48734-49567	YP_001220778.1	0	0	0
CMM_0053	chpF, putative serine protease, Chp Family	chp region	74779-75633	YP_001220792.1	1	1 (pCS1)	0
CMM_0059	chpG, putative serine protease, Chp Family	chp region	82939-83772	YP_001220798.1	1	1 (pCS1)	0
CMM_0041	ppaA, putative extracellular serine protease, Ppa Family, important for plant colonization	chp region	50376-51356	YP_001220780.1	0	1 (pCS1)	0
CMM_0042	ppaB1, putative extracellular protease, Ppa Family	chp region	51503-52507	YP_001220781.1	0	1	0
CMM_0050	ppaB2, putative extracellular protease, Ppa Family	chp region	67885-68886	YP_001220789.1	0	1	0
CMM_0044	ppaC, putative extracellular protease, Ppa Family, important for plant colonization	chp region	53883-54896	YP_001220783.1	0	1 (pCS1)	0
CMM_0075	ppaD, serine protease, Ppa Family	chp region	113031-114005	YP_001220814.1	0	1 (pCS1)	0
CMM_0071	ppaE, putative serine protease, Ppa Family	chp region	103428-104384	YP_001220810.1	0	0	0
CMM_0764	ppaF, putative glutamyl peptidase, Ppa Family	-	859301-860284	YP_001221504.1	1	1	1
CMM_1942	ppaG, putative serine protease, Ppa Family	-	2191851-2192852	YP_001222684.1	0	1	0
CMM_1947	ppaH, putative serine protease, Ppa Family	-	2198204-2199196	YP_001222689.1	0	0	0
CMM_1948	ppaI, putative serine protease, Ppa Family	-	2199308-2200276	YP_001222690.1	1	1	0
pCM1_0023	ppaJ, putative serine protease, Ppa Family	-	21052-21993, (pCM1 plasmid)	YP_001220667.1	0	0	0
CMM_0070	sbtA, Subtilisin-like serine proteases, Subtilase Family	chp region	99640-102741	YP_001220809.1	1	1	1
CMM_2535	sbtB, Subtilisin-like serine proteases, Subtilase Family	-	2851656-2855336	YP_001223280.1	1	1	1
CMM_2536	sbtC, Subtilisin-like serine proteases, Subtilase Family	-	2855583-2859182	YP_001223281.1	1	1	1
CMM_0043	pelA1, putative pectate lyase, Pectate lysases	chp region	52708-53559	YP_001220782.1	0	1	0
CMM_0051	pelA2, putative pectate lyase, Pectate lysases	chp region	69085-69936	YP_001220790.1	0	1	0
pCM1_0020	celA, endo-1,4-beta-glucanase	-	17651-19891, (pCM1 plasmid)	YP_001220664.1	1	1 (pCS1)	1
CMM_2443	celB, cellulase	-	c(2753479-2755086)	YP_001223188.1	1	1 (pCS1)	1
CMM_1673	endo-1,4-beta-xylanase A	-	1895220-1896515	YP_001222416.1	1	0	1
CMM_1933	putative arylesterase	-	2182827-2183663	YP_001222675.1	1	1	1
CMM_2871	pgaA, putative polygalacturonase	-	3194955-3196445	YP_001223616.1	1	1	0
CMM_1041	bglK putative beta-glucosidase, glycosyl hydrolase	-	c(1193129-1195615)	YP_001221782.1	1	1	1
CMM_0837	wcoR putative glycosyl hydrolase	-	c(955907-957742)	YP_001221577.1	1	1	1
CMM_0097	bglD putative beta-glucosidase, glycosyl hydrolase	tomA region	c(141009-143633)	YP_001220836.1	0	1	0
CMM_1073	putative glycosyl hydrolase	-	c(1227054-1228922)	YP_001221814.1	1	0	1
CMM_0201	putative glycosyl hydrolase	-	c(262610-264466)	YP_001220941.1	1	1	1
CMM_1401	glgX putative glycosyl hydrolase	-	c(1586295-1588373)	YP_001222142.1	1	1	1
CMM_0523	glycosyl hydrolase	-	c(608351-609706)	YP_001221263.1	1	1	1
CMM_0100	bglF beta-glucosidase, glycosyl hydrolase	tomA region	147484-149739	YP_001220839.1	0	1	0
CMM_2797	aglC putative alpha-glucosidase, glycosyl hydrolase	-	3124385-3126124	YP_001223542.1	1	1	0
CMM_0101	bglG beta-glucosidase, glycosyl hydrolase family	tomA region	149904-151076	YP_001220840.1	0	0	0
				Total	31	38	23
Orthologs analysis was performed using OrthoMCL
pCS1- plasmid of Cms ATCC 33113 (NC_010399.1)
1 (pCS1) - means that an orthologous sequence was found in the pCS1 plasmid
PAI-pathogenicity Island of Cmm NCPPB 382 (130 kb, chp region and tomA region)

## Sheet: ST7
Supplementary Table 7. The list of transporters expressed in planta during the tomato infection by Cmm (Savidor et al, 2012) and their homologs and orthologs in LMG 26808.
	Locus	Annotations	Homolog in LMG 26808	Ortholog in LMG 26808
1	CMM_0792	putative sugar ABC transporter, solute-binding protein (GenDB-ID=622)	1	Cl_00340
2	CMM_2772	putative ABC transporter, ATP-binding protein (GenDB-ID=357)	1	Cl_02634
3	CMM_2282	putative metal ABC transporter, ATP-binding protein (GenDB-ID=508)	1	Cl_02184
4	CMM_1726	putative ABC transporter ATP-binding protein (GenDB-ID=1939)	1	Cl_01198
5	CMM_2485	putative sugar ABC transporter, ATP-binding protein (GenDB-ID=528)	1	Cl_00850
6	CMM_0976	putative ABC transporter, substrate-binding protein (GenDB-ID=116)	1	Cl_02964
7	CMM_0866	putative alpha-glucoside ABC transporter, substrate-binding protein (GenDB-ID=1183)	1	Cl_01999
8	CMM_1274	putative multidrug ABC transporter, ATP-binding protein (GenDB-ID=1687)	1	Cl_01672
9	CMM_1451	putative ABC transporter, ATP-binding protein (GenDB-ID=1755)	1	Cl_01488
10	CMM_2566	livK putative branched-chain amino acid ABC transporter, substrate-binding protein (GenDB-ID=3220)	1	Cl_02772
11	CMM_2783	putative sugar ABC transporter, substrate binding protein (GenDB-ID=2936)	1	Cl_02623
12	CMM_2185	putative peptide ABC transporter, substrate-binding protein (GenDB-ID=2416)	1	Cl_02083
13	CMM_0879	putative sugar ABC transporter, substrate-binding protein (GenDB-ID=1211)	1	Cl_02012
14	CMM_0790	putative sugar ABC transporter ATP-binding protein (GenDB-ID=2031)	1	Cl_00342
15	CMM_2007	gluA putative glutamate ABC transporter, ATP-binding protein (GenDB-ID=1795)	1	Cl_03121
16	CMM_1475	putative oligopeptide ABC transporter, ATP-binding protein (GenDB-ID=2888)	1	Cl_01461
17	CMM_1717	modF putative molybdate ABC transporter ATP-binding subunit (GenDB-ID=1924)	1	Cl_01207
18	CMM_1529	proV putative proline/glycine/betaine/choline ABC transporter, ATP-binding protein (GenDB-ID=14)	1	Cl_01407
19	CMM_2006	gluB putative glutamate ABC transporter, substrate-binding protein (GenDB-ID=1759)	1	Cl_03120
20	CMM_2842	putative sugar ABC transporter, substrate binding protein (GenDB-ID=896)	1	Cl_02555
21	CMM_1790	putative anion ABC transporter, substrate-binding protein (GenDB-ID=2086)	1	Cl_01132
22	CMM_2844	putative sugar ABC transporter, ATP-binding protein (GenDB-ID=794)	1	Cl_02553
23	CMM_2181	putative peptide ABC transporter, ATP-binding protein (GenDB-ID=1492)	1	Cl_01346
24	CMM_1532	proX putative proline/glycine/betaine/choline ABC transporter, substrate-binding protein (GenDB-ID=2286)	1	Cl_01404
25	CMM_1728	putative ABC transporter, ATP-binding protein (GenDB-ID=1851)	1	Cl_01196
26	CMM_0799	bldKB putative oligopeptide ABC transporter, substrate-binding lipoprotein (GenDB-ID=2093)	1	Cl_00332
27	CMM_1289	putative ABC transporter, ATP-binding protein (GenDB-ID=3737)	1	Cl_01657
28	CMM_1587	putative oligopeptide ABC transporter, substrate-binding protein (GenDB-ID=465)	1	Cl_01349
29	CMM_2941	putative metal ABC transporter, substrate-binding protein (GenDB-ID=3498)	1	Cl_02447
30	CMM_1478	putative oligopeptide ABC transporter, substrate-binding protein (GenDB-ID=2882)	1	Cl_01458
31	CMM_2628	putative polar amino acid ABC transporter, substrate-binding protein (GenDB-ID=293)	1	Cl_02832
32	CMM_2283	putative metal ABC transporter, substrate-binding protein (GenDB-ID=1657)	1	Cl_02185
33	CMM_2903	putative ABC transporter, ATP-binding protein (GenDB-ID=499)	0	0
34	CMM_1309	ftsE putative ABC transporter, ATP-binding protein involved in cell division (GenDB-ID=3477)	0	Cl_01635
35	CMM_2626	putative polar amino acid ABC transporter, ATP-binding protein (GenDB-ID=3264)	1	Cl_02830
36	CMM_0086	putative sugar ABC transporter, binding protein (GenDB-ID=382)	0	0
37	CMM_2733	putative sugar ABC transporter, substrate binding protein (GenDB-ID=2686)	1	Cl_02683
38	CMM_2438	putative L-arabinose ABC transporter, substrate binding protein (GenDB-ID=67)	1	Cl_02228
39	CMM_1960	putative peptide ABC transporter, substrate-binding protein (GenDB-ID=857)	0	0
40	CMM_0397	putative ABC transporter, ATP-binding protein (GenDB-ID=2452)	1	Cl_00757
41	CMM_2565	livF putative branched-chain amino acid ABC transporter, ATPase component (GenDB-ID=1708)	1	Cl_02771
42	CMM_2564	livG putatice branched-chain amino acid ABC transporter, ATPase component (GenDB-ID=2126)	1	Cl_02770
43	CMM_1262	putative sugar ABC transporter, substrate binding protein (GenDB-ID=1014)	1	Cl_01684
44	CMM_1243	putative sugar ABC transporter, substrate-binding protein (GenDB-ID=115)	1	0
45	CMM_2505	pstS phosphate ABC transporter, substrate-binding protein (GenDB-ID=746)	1	Cl_00872
46	CMM_1314	putative iron ABC transporter, substrate-binding protein (GenDB-ID=1629)	1	Cl_01629
47	CMM_1591	putative oligopeptide ABC transporter, ATP-binding protein (GenDB-ID=496)	1	Cl_01345
48	CMM_0803	bldKE putative peptide ABC transporter, ATP-binding protein (GenDB-ID=2144)	1	Cl_00328
49	CMM_0880	putative sugar ABC transporter, ATPase component (GenDB-ID=3126)	1	Cl_01702
50	CMM_0109	putative sugar ABC transporter, binding protein (GenDB-ID=2133)	0	0
51	CMM_2699	putative sugar ABC transporter, substrate-binding protein (GenDB-ID=2486)	1	Cl_02722
52	CMM_2183	putative oligopeptide ABC transporter, permease component (GenDB-ID=192)	1	Cl_02081
53	CMM_0977	putative sugar ABC transporter, ATPase component (GenDB-ID=1568)	1	Cl_02965
54	CMM_2106	putative sugar ABC transporter, binding protein (GenDB-ID=3256)	1	Cl_00064
55	CMM_2542	putative ABC transporter, fused permease and ATP-binding protein (GenDB-ID=2609)	1	Cl_00924
56	CMM_0937	putative multidrug export ABC transporter, fused permease and ATP-binding protein (GenDB-ID=916)	1	Cl_02919
57	CMM_0802	bldKD putative peptide ABC transporter, ATP-binding protein (GenDB-ID=2353)	1	Cl_00329
Cmm proteins that were induced in minimal medium are presented in bold letters
1 - homolog found
0 - no ortholog/homolog found

## Sheet: ST8
Supplementary Table 8. Genes of LMG 26808 involved in iron acquisition and metabolism (based on COG groups from IMG-ER) and their orthologs in other Clavibacter genomes.
1	COG ID, COG Name	Orthologs
	COG0609, ABC-type Fe3+-siderophore transport system, permease component	Cmm	Cmn	Cms
	Cl_00715	CMM_0434	0	0
	Cl_02460	CMM_2930	0	0
	Cl_03173	CMM_0167	CMN_00082	CMS_0337
	Cl_02679	0	0	0
	Cl_00803	CMM_0364	CMN_00336	CMS_0929
2	COG0614, ABC-type Fe3+-hydroxamate transport system, periplasmic component
	Cl_00714	CMM_0435	0	0
	Cl_00804	CMM_0363	CMN_00335	CMS_0928
	Cl_02459	CMM_2931	0	0
	Cl_02678	0	0	CMS_1573
	Cl_03172	CMM_0166	CMN_00081	CMS_0336
3	COG0672, High-affinity Fe2+/Pb2+ permease
	Cl_02073	CMM_2175	CMN_02143	CMS_2207
4	COG0735, Fe2+/Zn2+ uptake regulation proteins
	Cl_00400	CMM_0736	CMN_00694	CMS_2236
	Cl_02450	CMM_2938	0	0
5	COG1120, ABC-type cobalamin/Fe3+-siderophores transport systems, ATPase components
	Cl_00802	CMM_0365	CMN_00337	CMS_0930
	Cl_02462	CMM_2928	0	0
	Cl_02677	0	0	0
	Cl_03171	CMM_0165	CMN_00080	CMS_0335
6	COG1178, ABC-type Fe3+ transport system, permease component
	Cl_01631	CMM_1312	CMN_01284	0
7	COG1840, ABC-type Fe3+ transport system, periplasmic component
	Cl_01629	CMM_1314	CMN_01286	CMS_2080
8	COG1914, Mn2+ and Fe2+ transporters of the NRAMP family
	Cl_00095	CMM_2081	CMN_02044	CMS_1148
	Cl_00913	CMM_2529	CMN_02486	CMS_0593
9	COG2375, Siderophore-interacting protein
	Cl_01735	CMM_1210	CMN_01181	CMS_1881
	Cl_01818	0	CMN_01099	CMS_1450
	Cl_01819	CMM_1129	CMN_01098	CMS_1449
	Shadowed fields show genes of LMG 26808 without orthologs in other Clavibacter genomes
	0 - no ortholog found

## Sheet: ST9
Supplementary Table 9. The extracellular polysaccharide (EPS) gene clusters present in Clavibacter genomes.
EPS1
Protein Cmm	Putative Function	AA (bp)	Protein CMS	AA (bp)	Id/sim (%)	Remarks	Protein LMG26808	Position	AA (bp)	Id/sim (%)	Protein Cmn	AA (bp)	Id/sim (%)
CMM_0711	conserved hypothetical	327	CMS_2269	327	95/97		Cl_00426	contig 2	327	93/94	CMN_00661	327	98/98
CMM_0712	hydrolase	276	CMS_2268	273	97/98		Cl_00425	contig 2	276	89/91	CMN_00662	276	99/99
CMM_0713	conserved hypothetical	195	CMS_2267	194	96/97		Cl_00424	contig 2	175	98/99	CMN_00663	194	97/98
CMM_0714	hypothetical	624	CMS_2266	632	94/96		Cl_00423	contig 2	624	92/93	CMN_00664	628	95/97
Wzy2 (CMM_0715)	polysaccharide polymerase	570	CMS_2265	400	92/95		Cl_00422	contig 2	570	68/70	CMN_00665	570	96/100
-			CMS_2264	320	-	Transposase, IS element disrupts wzy2 homolog in CMS_	-				-
			CMS_2263	150	97/97		-				-
WcnG (CMM_0716)	pyruvyl-transferase	349	CMS_2262	349	93/95		Cl_00421	contig 2	349	73/75	CMN_00666	349	95/95
Wzx2 (CMM_0717)	polysaccharide exporter	396	CMS_2261	396	94/96		Cl_00420	contig 2	396	57/58	CMN_00667	396	93/97
WcnE (CMM_0718)	mannosyltransferase	348	CMS_2260	349	96/97		Cl_00419	contig 2	348	87/87	CMN_00668	349	96/97
WcnD (CMM_0719)	glycosyltransferase	376	CMS_2259	376	92/94		Cl_00418	contig 2	376	83/83	CMN_00669	376	91/93
WcnC (CMM_0720)	undecaprenyl-phosphate sugar phosphotransferase	491	CMS_2258	451	98/99		Cl_00417	contig 2	491	94/95	CMN_00670	491	98/99
Wzb (CMM_0721)	protein-tyrosine-phosphatase	239	CMS_2257	239	99/99		Cl_00416	contig 2	239	98/99	CMN_00671	239	99/100
WzcC (CMM_0722)	protein tyrosine kinase	470	CMS_2256	470	97/98		Cl_00415	contig 2	470	86/87	CMN_00672	470	98/98
WcnB (CMM_0723)	acyltransferase	757	CMS_2255	759	93/96		Cl_00414	contig 2	760	87/88	CMN_00673	459	95/97
WcnA (CMM_0724)	acyltransferase	345	CMS_2254	341	97/99		Cl_00413	contig 2	345	92/92	CMN_00674	345	96/97
CMM_0725	esterase	236	CMS_2253	238	89/94		Cl_00412	contig 2	236	97/98	CMN_00675	263	94/96
CMM_0726	conserved hypothetical	349	CMS_2252	264	96/98		Cl_00411	contig 2	350	81/81	CMN_00676	350	98/98
CMM_0727	hydrolase	267	CMS_2251	267	94/98		Cl_00410	contig 2	265	97/98	CMN_00677	265	97/98
EPS2
Protein Cmm	Putative Function	AA (bp)	Protein CMS	AA (bp)	Id/sim (%)	Remarks	Protein LMG26808	Position	AA (bp)	Id/sim (%)	Protein Cmn	AA (bp)	Id/sim (%)
WcoA (CMM_0819)	cell surface protein	872	CMS_0078	881	91/94		Cl_03074	contig 17	876	82/84	CMN_00776	875	92/94
WcoB (CMM_0820)	polysaccharide biosynthesis enzyme	866	CMS_0079	873	87/92		Cl_03075	contig 17	873	83/85	CMN_00776	875	70/81
WcoC (CMM_0821)	undecaprenyl-phosphate sugar phosphotransferase	511	CMS_0080	517	97/98		Cl_03076	contig 17	514	83/84	CMN_00779	514	96/97
WcoD (CMM_0822)	glycosyltransferase	410	CMS_0081	414	96/98		Cl_03077	contig 17	410	90/90	CMN_00780	410	97/98
WcoE (CMM_0823)	phosphatidylglycero-phosphate synthase	275	CMS_0082	270	92/94	fatty acid metabolism	Cl_03078	contig 17	267	96/98	CMN_00781	268	98/98
WcoF (CMM_0824)	glycosyltransferase	413	CMS_0083	413	94/96		Cl_03079	contig 17	413	79/80	CMN_00782	413	93/94
WcoG (CMM_0825)	cell surface protein	1961	CMS_0084/0085	870/973	90/93	split gene in CMS_	Cl_03080	contig 17	1965	83/84	CMN_00783	1185	95/96
						cluster disrupted by an IS element insertion (CMS_)	-				CMN_00784 (conserved hypothetical protein)
WcoH (CMM_0826)	membrane protein	456	CMS_2400	456	92/95		Cl_03081	contig 17	460	67/67	CMN_00785	455	95/97
WcoI (CMM_0827)	polysaccharide biosynthesis enzyme (protein tyrosine kinase)	462	CMS_2399	454	94/96		Cl_03082	contig 17	462	83/84	CMN_00786	468	97/98
low GC region			-	-	-		low GC region				CMN_00787 (conserved hypothetical protein)
WcoK (CMM_0829)	membrane protein	215	CMS_2392	220	93/94		Cl_03104	contig 17	215	54/56	CMN_00788	215	94/96
WcoL (CMM_0830)	glycosyl transferase	644	CMS_2391	647	94/95	2 glycosyltransferase domains	Cl_03105	contig 17	644	83/84	CMN_00789	647	94/95
WcoM (CMM_0831)	glycosyl transferase	349	CMS_2390	349	94/95		Cl_03106	contig 17	349	92/93	CMN_00790	349	95/96
Wzx3 (CMM_0832)	polysaccharide exporter	539	CMS_2389	536	94/95		Cl_03107	contig 17	524	77/78	CMN_00791	534	98/98
						cluster disrupted by an IS element insertion (CMS_)	the end of contig 17				CMN_00792 (glycosyl hydrolase)
WcoN (CMM_0833)	nucleotide sugar epimerase	347	CMS_0088	352	95/97		Cl_01963	contig 7	347	95/97	CMN_00793	347	95/96
WcoO (CMM_0834)	conserved membrane protein	273	CMS_0089	269	92/96		Cl_3270	contig 55	261	89/91	CMN_00794	272	93/96
WcoP (CMM_0835)	transcriptional regulator, MarR family	168	CMS_0090	175	94/96		Cl_3271	contig 55	145	99/99	CMN_00795	158	95/95
WcoQ (CMM_0836)	conserved hypothetical protein	254	CMS_0091	246	94/96		Cl_1964	contig 7	246	91/93	CMN_00796	246	95/97
WcoR (CMM_0837)	glycosyl hydrolase, family 15	611	CMS_0092	611	96/97		Cl_1965	contig 7	611	97/98	CMN_00797	611	97/97
EPS3
Protein Cmm	Putative Function	AA (bp)	Protein CMS	AA (bp)	Id/sim (%)	Remarks	Protein LMG26808	Position	AA (bp)	Id/sim (%)	Protein Cmn	AA (bp)	Id/sim (%)
CMM_1005	Transcriptional regulator	449	CMS_0624	423	96/98		Cl_2993	contig 13	449	84/86	CMN_00968	449	95/98
WcqB (CMM_1006)	Mannosyltransferase	394	CMS_0625	379	97/98		Cl_2994	contig 13	379	97/97	CMN_00969	379	96/97
Wzt (CMM_1007)	Polysaccharide ABC transporter, ATPase	248	CMS_0626	234	97/100		Cl_2995	contig 13	248	99/100	CMN_00970	248	99/99
Wzm (CMM_1008)	Polysaccharide ABC transporter, permease	289	CMS_0627	289	98/100		Cl_2996	contig 13	286	83/84	CMN_00971	289	99/100
RmlD (CMM_1009)	dTDP-4-dehydrorhamnose reductase	284	CMS_0628	284	94/96		Cl_2997	contig 13	284	84/85	CMN_00972	284	93/94
RmlB (CMM_1010)	dTDP-glucose-4,6-dehydratase	329	CMS_0629	329	97/99		Cl_2998	contig 13	329	97/99	CMN_00973	329	98/99
WcqC (CMM_1011)	Sugar translocase	150	CMS_0630	150	88/94		Cl_2999	contig 13	150	73/75	CMN_00974	150	95/98
RmlC (CMM_1012)	dTDP-4-keto-6-deoxyglucose-3,5-epimerase	201	CMS_0631	201	92/97		Cl_3000	contig 13	201	90/91	CMN_00975	201	98/98
RmlA (CMM_1013)	dTDP-glucose pyrophosphorylase	287	CMS_0632	287	98/99		Cl_3001	contig 13	287	99/99	CMN_00976	287	98/98
WcqD (CMM_1014)	dTDP-glucose-4,6-dehydratase	325	-	-	-		Cl_3002	contig 13	325	78/78	CMN_00977	325	93/94
WcqE (CMM_1015)	Glycosyltransferase	343	-	-	-		Cl_3003	contig 13	343	83/84	CMN_00978	342	95/98
WcqF (CMM_1016)	Glycosyltransferase	284	CMS_0633	283	96/98		Cl_3004	contig 13	340	93/93	CMN_00979	284	97/98
WcqG (CMM_1017)	Membrane protein	737	CMS_0634	745	47/63		Cl_3005	contig 13	738	84/85	CMN_00980	738	96/98
WcqH (CMM_1018)	Glycosyltransferase	320	CMS_0635	320	73/80		Cl_3006	contig 13	320	82/83	CMN_00981	320	96/97
-		-	CMS_0636	332	-	Glycosyltransferase	-				-
-		-	CMS_0637	576	-	membrane protein	-				-
WcqI (CMM_1019)	Glycosyltransferase	282	CMS_0638	282	96/97		Cl_3007	contig 13	282	93/94	CMN_00982	282	95/97
GlfA (CMM_1020)	UDP-galactopyranose mutase	387	CMS_0639	387	98/99		Cl_3008	contig 13	387	99/100	CMN_00983	387	99/99
WcqJ (CMM_1021)	Glycosyltransferase	672	CMS_0640	673	97/98		Cl_3009	contig 13	672	95/95	CMN_00984	672	98/99
WcqK (CMM_1022)	conserved hypothetical	609	CMS_0641	631	80/89		Cl_3010	contig 13	617	95/95	CMN_00986	596	97/97
WcqL (CMM_1023)	Synthesis of surface polysaccharides	156	CMS_0642	156	89/98		Cl_3011	contig 13	156	89/90	CMN_00987	156	90/94
WcqM (CMM_1024)	Exporter	430	CMS_0642a	430	96/98		Cl_3012	contig 13	430	74/74	CMN_00988	430	98/98
Wzy4 (CMM_1025)	Polysaccharide polymerase	515	CMS_0642b	484	88/90		Cl_3013	contig 13	513	74/76	CMN_00989	483	96/99
GcdH (CMM_1026)	Glutaryl-CoA dehydrogenase	392	CMS_0642c	392	97/98		Cl_3014	contig 13	392	98/99	CMN_00990	392	96/98
ManA (CMM_1027)	Phosphomannose isomerase	430	CMS_0643	435	91/95		Cl_3015	contig 13	431	86/88	CMN_00991	438	94/96
GalE1 (CMM_1028)	UDP-glucose epimerase	322	CMS_0644	322	94/96		Cl_3016	contig 13	322	99/99	CMN_00992	322	97/97
-		-	CMS_0645	320	-	Transposase	-				-
WhiB1 (CMM_1029)	Transcriptional regulator	105	CMS_0646	105	97/100		Cl_3017	contig 13	105	95/100	CMN_00993	105	96/98
WcqR (CMM_1030)	Glycosyltransferase	1025	CMS_0647	1029	94/97		Cl_3018	contig 13	1025	69/70	CMN_00994	1031	96/97
CMM_1031	putative secreted	499	CMS_0648	505	92/95		Cl_3019	contig 13	505	80/81	CMN_00995	505	91/93
EPS4
Protein Cmm	Putative Function	AA (bp)	Protein CMS	AA (bp)	Id/sim (%)	Remarks	Protein LMG26808	Position	AA (bp)	Id/sim (%)	Protein Cmn	AA (bp)	Id/sim (%)
CMM_1596	membrane protein	303	CMS_1577	303	98/99		Cl_1339	contig 5	303	82/83	CMN_01574	303	97/99
WcmF (CMM_1597)	Glycosyltransferase	419	CMS_1578	419	92/95		Cl_1338	contig 5	419	93/95	CMN_01575	419	94/97
tRNA (Met)		74 bp	tRNA (Met)	74 bp	100		Cl_1337	contig 5	74 bp	100	tRNA (Met)		100
WcmG (CMM_1598)	EPS modifying acyltransferase	730	CMS_1579	730	94/97		Cl_1336	contig 5	730	87/90	CMN_01576	730	95/98
FclA (CMM_1599)	Fucose synthetase	334	CMS_1580	334	96/98		Cl_1335	contig 5	336	98/99	CMN_01577	337	98/98
GmdA (CMM_1600)	GDP-D-mannose dehydratase	350	CMS_1581	350	97/99		Cl_1336	contig 5	350	98/98	CMN_01578	350	98/98
WcmH (CMM_1601)	Glycosyltransferase	425	CMS_1582	425	97/99		Cl_1333	contig 5	425	91/92	CMN_01579	428	97/98
WcmI (CMM_1602)	Acetyltransferase	194	CMS_1583	193	95/96		Cl_1332	contig 5	194	88/92	CMN_01580	193	95/97
WcmJ (CMM_1603)	Pyruvyltransferase	311	CMS_1584	374	-	Glycosyltransferase	Cl_1331	contig 5	311	92/92	CMN_01581	311	95/97
WcmK (CMM_1604)	Glycosyltransferase	410	CMS_1585	506	-	EPS polymerase	Cl_1330	contig 5	410	80/80	CMN_01582	410	95/97
Wzy1 (CMM_1605)	EPS polymerase	427	CMS_1586	131	-	hypothetical	Cl_1329	contig 5	427	72/73	CMN_01583	427	96/97
WcmL (CMM_1606)	Glycosyltransferase	249	CMS_1587	312	-	hypothetical	Cl_1328	contig 5	222	75/75	CMN_01584	249	94/97
WcmM (CMM_1607)	Serine O-Acetyltransferase	167	CMS_1588	366	-	Glycosyltranferase	Cl_1327	contig 5	167	97/100	CMN_01585	167	97/98
Wzx1 (CMM_1608)	EPS transporter	474	CMS_1589	399	-	EPS flippase	Cl_1326	contig 5	474	84/86	CMN_01586	474	95/98
WcmN (CMM_1609)	Undecaprenyl-phosphate glycosyl-1-phosphate-transferase	521	CMS_1590	521	97/98		Cl_1325	contig 5	521	98/99	CMN_01587	521	97/98
CMM_1610	Regulator	95	CMS_1591	95	90/92		Cl_1324	contig 5	88	77/82	CMN_01588	95	92/95
CspA1 (CMM_1611)	Cold shock protein	67	CMS_1592	67	100/100		Cl_1323	contig 5	67	100/100	CMN_01590	67	100/100

## Sheet: SF1
Supplementary Figure 1. Percentage of the total number of genes in each functional category as defined by COG (clusters of orthologous groups). The analysis was performed in IMG-ER.

[truncated: 1 more sheets: SF2]
